# Supplementary material for: Rhododendron molle G. Don Extract Induces Apoptosis and Inhibits Migration in Human Colorectal Cancer Cells and Potential Anticancer Components Analysis
Source: Molecules. 2021 May 18;26(10):2990. doi: 10.3390/molecules26102990 (PMC8157555; doi:10.3390/molecules26102990)
Supplement: Supplementary file 1 [file molecules-26-02990-s001.zip]

Archive with 1 entries (1 files):
- molecules-1212798-supplementary.pdf
